# Supplementary material for: Physical Function, Muscle Strength, and Fatigue in Patients with Multiple Sclerosis: An Exploratory Cross-Sectional Study
Source: J Funct Morphol Kinesiol. 2025 Dec 10;10(4):477. doi: 10.3390/jfmk10040477 (PMC12734181; doi:10.3390/jfmk10040477)
Supplement: Supplementary file 1 [file jfmk-10-00477-s001.zip]

Archive with 1 entries (1 files):
- jfmk-3981688-supplementary.pdf
